# Supplementary material for: Impact of the COVID-19 pandemic and policy response on access to and utilization of reproductive, maternal, child and adolescent health services in Kenya, Uganda and Zambia
Source: PLOS Glob Public Health. 2024 Jan 25;4(1):e0002740. doi: 10.1371/journal.pgph.0002740 (PMC10810520; doi:10.1371/journal.pgph.0002740)
Supplement: S2 Appendix — (ZIP) [file pgph.0002740.s002.zip]

Archive with 63 entries (63 files):
- RMNCAH-LR-DF-003.docx
- IDI 1_Pregnant Woman_Kenya.docx
- IDI 10_Woman_Delivered in Facility_Kenya.docx
- IDI 11_Women Delivered at Home_Kenya.docx
- IDI 12_Women Delivered at home_Kenya.docx
- IDI 2_ Pregnant Woman_Kenya.docx
- IDI 3_Delivered in Facility_Kenya.docx
- IDI 4_Pregnant Woman_Kenya.docx
- IDI 5_Pregnant Woman_Kenya.docx
- IDI 6_Woman Delivered at Home_Kenya.docx
- IDI 7_Woman Delivered at home_Kenya.docx
- IDI 8_Woman Delivered in facility_Kenya.docx
- IDI 9_Woman_Delivered in Facility_Kenya.docx
- KII 1_HCW, Kenya.docx
- KII 10_HCW_Kenya.docx
- KII 11_HCW-Kenya.docx
- KII 2_ HCW_Kenya.docx
- KII 3_CHMT_Kenya.docx
- KII 4_CHMT_Kenya.docx
- KII 5_HCW_Kenya.docx
- KII 7_HCW_Kenya.docx
- KII 8_HCW_Kenya.docx
- KII 9_HCW__Kenya.docx
- KII_6_HCW_Kenya.docx
- IDI 1, pregnant woman, Zam.docx
- IDI 10, pregnant woman, Zam.docx
- IDI 11, pregnant woman, Zam.docx
- IDI 12_pregnant women, Zam.doc
- IDI 2_home delivery, Zam.doc
- IDI 3_ home delivery, Zam.doc
- IDI 4_ home delivery, Zam.doc
- IDI 5_ Health Facility, Zam.doc
- IDI 6_ Health Facility, Zam.doc
- IDI 7 Pregnant Women, Zam.doc
- IDI 8_ Health Facility, Zam.doc
- IDI 9_ Health Facility, Zam.doc
- KII_ 1, Health worker, Zam.docx
- KII_ 2, Health worker, Zam.docx
- KII_ 3, Health worker, Zam.doc
- KII_ 4, DHO, Zam.docx
- KII_ 5, Health worker, Zam.docx
- KII_ 6, PHO, Zam.docx
- KII_ 7, Health worker, Zam.docx
- KII_ 8, DHO, Zam.docx
- KII_ 9, Health worker, Zam.docx
- RMNCAH-LR-DF-001.docx
- RMNCAH-LR-DF-002.docx
- RMNCAH-LR-DH-001.docx
- RMNCAH-LR-DH-002.docx
- RMNCAH-LR-GO-001.docx
- RMNCAH-LR-GO-002.docx
- RMNCAH-LR-HW-001.docx
- RMNCAH-LR-HW-002.docx
- RMNCAH-LR-HW-003.docx
- RMNCAH-LR-HW-004.docx
- RMNCAH-LR-HW-005.docx
- RMNCAH-LR-HW-006.docx
- RMNCAH-LR-HW-007.docx
- RMNCAH-LR-HW-008.docx
- RMNCAH-LR-HW-009.doc
- RMNCAH-LR-PW-001.docx
- RMNCAH-LR-PW-002 .docx
- RMNCAH-LR-PW-003.docx
